# Supplementary material for: A Case of In Situ Phage Therapy against Staphylococcus aureus in a Bone Allograft Polymicrobial Biofilm Infection: Outcomes and Phage-Antibiotic Interactions
Source: Viruses. 2021 Sep 22;13(10):1898. doi: 10.3390/v13101898 (PMC8539586; doi:10.3390/v13101898)
Supplement: Supplementary file 1 [file viruses-13-01898-s001.zip]

Archive with 1 entries (1 files):
- viruses-1349613-supplementary.pdf
